# Supplementary material for: Preoperative Cachexia as a Predictor of Postoperative Morbidity and a Target for Home-Based Prehabilitation in Resectable Gastric Cancer
Source: Cancers (Basel). 2026 Jan 20;18(2):324. doi: 10.3390/cancers18020324 (PMC12838876; doi:10.3390/cancers18020324)
Supplement: Supplementary file 1 [file cancers-18-00324-s001.zip]

Archive with 1 entries (1 files):
- cancers-4084962-supplementary.pdf
